# Supplementary material for: Functional Mapping of AGO-Associated Zika Virus-Derived Small Interfering RNAs in Neural Stem Cells
Source: Front Cell Infect Microbiol. 2021 Feb 25;11:628887. doi: 10.3389/fcimb.2021.628887 (PMC7946837; doi:10.3389/fcimb.2021.628887)
Supplement: Supplementary file 2 [file Table_1.xlsx]

## Sheet: Forward viRNA
Vi-RNA	Star Position	End Position	Sequence 5'-3'
1	2	31	TTGATCTGTGTGAATCAGACT
2	78	126	ACGAGAGTTTCTGGTCATGAA
3	128	168	GATTCCGGATTGTCAATATGCT
4	355	383	AGAAAGATCTGGCTGCCATGCT
5	458	490	CCACAGCTATGGCAGCGGAGGT
6	728	760	GCACGGAGATCTAGAAGAGCT
7	794	823	CGCAAACCTGGTTGGAATCAAGA
8	1121	1156	CAGTCAGCAACATGGCGGAGGT
9	1266	1298	GTGGACAGAGGCTGGGGAAAT
10	2106	2157	GTAATCACTGAAAGCACTGAG
11	2372	2417	CTGATGTGGTTGGGTCTGAACAC
12	2644	2671	GGTATCTGCGGGATCTCCTCTG
13	3050	3122	ACAGTGATCTAGGCTACTGGA
14	3470	3510	AGATAAGGCCCAGGAAAGAACC
15	3723	3771	TGAACACTGGAGGAGATGTAGCT
16	4936	4965	GAACATCCAGACTCTGCCCGGA
17	5007	5057	GAACTTCAGGATCTCCAATCCT
18	5814	5841	AGAGTGGGACTTTGTCGTGAC
19	8236	8266	TGGAAACCCTGGAGCGACTGCA
20	8954	8981	AGGTTCTGGGCTCTAGTGGAC
21	9185	9216	TTGAAGGGCTGGGATTACAAA
22	9466	9498	AGACCAAAGGGGGAGCGGACA
23	9530	9556	TCGGAATATGGAGGCTGAGGAAG
24	9712	9752	ATGGGAAAAGTTAGGAAGGACAC
25	10233	10269	CGCGCACCACCTGGGCTGAGA
26	10754	10787	TCGCCGAATAGCGGCGGCCGGT

## Sheet: Reverse viRNA
Vi-RNA	Star Position	End Position	Sequence 5'-3' still based on (+) strand direction
27	19	46	ACTGCGACAGTTCGAGTTTGAAG
28	52	79	CGAAAGCTAGCAACAGTATCAA
29	10721	10742	CCAGAGACTCCATGAGTTTCCA
