# Supplementary material for: Functional Mapping of AGO-Associated Zika Virus-Derived Small Interfering RNAs in Neural Stem Cells
Source: Front Cell Infect Microbiol. 2021 Feb 25;11:628887. doi: 10.3389/fcimb.2021.628887 (PMC7946837; doi:10.3389/fcimb.2021.628887)
Supplement: Supplementary file 3 [file Table_2.xlsx]

## Sheet: Positive viRNA_Positive Strand
viRNA	Target	Score	Energy - kCal/Mol	Interaction position	Interaction position	Binding length
1	Zika Positive Strand	161	-16.13	2 18	569 589	16
1	Zika Positive Strand	153	-14.88	2 19	6401 6422	18
1	Zika Positive Strand	144	-21.22	2 19	3550 3569	17
2	Zika Positive Strand	145	-23.26	2 20	6737 6759	20
3	Zika Positive Strand	151	-16.92	2 21	6253 6275	20
3	Zika Positive Strand	147	-16.15	2 21	4935 4958	21
4	Zika Positive Strand	155	-17.51	2 21	3803 3825	20
4	Zika Positive Strand	149	-17.93	2 18	528 549	16
5	Zika Positive Strand	154	-18.22	2 19	8928 8949	17
5	Zika Positive Strand	147	-16.63	2 21	10414 10437	21
5	Zika Positive Strand	146	-17.34	2 15	9001 9022	13
5	Zika Positive Strand	143	-12.62	2 16	738 759	14
5	Zika Positive Strand	142	-32.55	2 21	448 471	21
5	Zika Positive Strand	142	-21.65	2 21	10622 10645	21
7	Zika Positive Strand	151	-16.79	2 22	9680 9698	20
8	Zika Positive Strand	146	-26.08	2 21	939 963	22
11	Zika Positive Strand	155	-15.73	2 22	3636 3657	20
11	Zika Positive Strand	141	-17.12	2 22	9792 9814	20
12	Zika Positive Strand	155	-23.25	2 21	408 431	21
13	Zika Positive Strand	150	-15.46	2 20	275 297	20
13	Zika Positive Strand	147	-13.41	2 16	9141 9161	14
13	Zika Positive Strand	146	-15.94	2 20	2055 2077	20
13	Zika Positive Strand	141	-15.24	2 19	2324 2346	19
17	Zika Positive Strand	142	-20.36	2 21	7719 7739	19
18	Zika Positive Strand	153	-19.46	2 20	2903 2925	20
18	Zika Positive Strand	152	-20.17	2 20	5351 5372	20
18	Zika Positive Strand	141	-22.47	2 19	3158 3179	18
20	Zika Positive Strand	141	-25.91	2 19	8747 8768	18
21	Zika Positive Strand	154	-20.63	2 15	10595 10615	13
25	Zika Positive Strand	162	-23.76	2 19	10267 10287	17
25	Zika Positive Strand	151	-21.85	2 13	6026 6047	12

## Sheet: Positive viRNA_Negative Strand
viRNA	Target	Score	Energy - kCal/Mol	viRNA interaction position	Target interaction position	Binding length
1	Zika Reverse Strand	195	-37.66	2 20	10783 10803	18
1	Zika Reverse Strand	156	-15.62	2 19	1486 1505	17
1	Zika Reverse Strand	147	-11.74	2 20	7584 7604	18
2	Zika Reverse Strand	195	-39.09	2 20	10697 10717	18
2	Zika Reverse Strand	150	-22.57	3 20	7589 7610	18
3	Zika Reverse Strand	200	-39.86	2 21	10652 10673	19
4	Zika Reverse Strand	200	-43.35	2 21	10427 10448	19
4	Zika Reverse Strand	147	-23.47	2 21	73 95	20
4	Zika Reverse Strand	144	-17.8	2 21	9646 9667	19
5	Zika Reverse Strand	200	-50.7	2 21	10328 10349	19
5	Zika Reverse Strand	149	-22.8	2 18	373 394	16
5	Zika Reverse Strand	148	-17.75	2 14	6541 6563	13
6	Zika Reverse Strand	195	-43.12	2 20	10054 10074	18
6	Zika Reverse Strand	160	-24.22	2 20	4429 4447	18
7	Zika Reverse Strand	205	-45.13	2 22	9988 10010	20
7	Zika Reverse Strand	142	-19.47	2 20	4778 4803	21
7	Zika Reverse Strand	140	-16.16	3 17	4406 4428	14
8	Zika Reverse Strand	200	-48.69	2 21	9665 9686	19
8	Zika Reverse Strand	159	-21.81	2 21	378 401	21
8	Zika Reverse Strand	159	-18.38	2 16	9797 9818	14
9	Zika Reverse Strand	195	-45.38	2 20	9523 9543	18
9	Zika Reverse Strand	161	-30.43	2 19	10271 10296	22
9	Zika Reverse Strand	155	-23.08	2 20	7607 7627	18
9	Zika Reverse Strand	145	-14.87	2 10	620 640	8
10	Zika Reverse Strand	195	-37.89	2 20	8722 8742	18
10	Zika Reverse Strand	147	-10.4	2 12	1465 1485	10
11	Zika Reverse Strand	205	-47.95	2 22	8396 8418	20
11	Zika Reverse Strand	152	-20.31	2 22	8297 8321	22
12	Zika Reverse Strand	200	-49.17	2 21	8142 8163	19
12	Zika Reverse Strand	150	-24.15	2 20	4527 4549	19
12	Zika Reverse Strand	144	-13.5	2 14	4765 4787	13
13	Zika Reverse Strand	195	-41.69	2 20	7716 7736	18
14	Zika Reverse Strand	200	-43.61	2 21	7298 7319	19
15	Zika Reverse Strand	205	-46.65	2 22	7039 7061	20
15	Zika Reverse Strand	162	-18.31	2 20	4291 4314	19
15	Zika Reverse Strand	142	-16.98	2 19	8852 8874	17
16	Zika Reverse Strand	200	-49.04	2 21	5854 5875	19
16	Zika Reverse Strand	148	-28.57	2 21	8199 8220	19
17	Zika Reverse Strand	200	-43.01	2 21	5777 5798	19
17	Zika Reverse Strand	144	-17.01	3 19	5312 5335	18
17	Zika Reverse Strand	141	-16.56	3 21	982 1003	19
18	Zika Reverse Strand	195	-42.92	2 20	4973 4993	18
18	Zika Reverse Strand	154	-17.21	2 16	6066 6087	15
18	Zika Reverse Strand	147	-21.77	2 20	1868 1888	18
18	Zika Reverse Strand	145	-19.89	2 20	2737 2762	23
18	Zika Reverse Strand	145	-15.74	2 10	6579 6599	8
19	Zika Reverse Strand	200	-48.43	2 21	2546 2567	19
19	Zika Reverse Strand	156	-25.12	2 21	1035 1056	19
19	Zika Reverse Strand	141	-30.99	2 21	4304 4325	20
19	Zika Reverse Strand	140	-12.77	2 9	324 345	7
20	Zika Reverse Strand	195	-45.14	2 20	1831 1851	18
21	Zika Reverse Strand	195	-38.43	2 20	1599 1619	18
21	Zika Reverse Strand	151	-19.45	2 19	8914 8934	18
21	Zika Reverse Strand	147	-16.99	2 17	7490 7511	16
21	Zika Reverse Strand	142	-13.81	2 20	5991 6014	21
21	Zika Reverse Strand	141	-16.91	2 14	6691 6711	12
22	Zika Reverse Strand	195	-47.56	2 20	1328 1348	18
22	Zika Reverse Strand	150	-20.53	2 19	1457 1477	17
23	Zika Reverse Strand	205	-48.33	2 22	1254 1276	20
23	Zika Reverse Strand	168	-24.46	2 22	5835 5858	21
23	Zika Reverse Strand	149	-19.69	3 19	3423 3446	17
23	Zika Reverse Strand	143	-18.38	2 22	4517 4541	22
23	Zika Reverse Strand	143	-23.5	3 20	9737 9759	17
24	Zika Reverse Strand	205	-42.88	2 22	1064 1086	20
24	Zika Reverse Strand	166	-21.68	2 21	1755 1776	19
24	Zika Reverse Strand	161	-20.04	2 22	602 621	20
24	Zika Reverse Strand	161	-21.02	2 20	5582 5603	18
24	Zika Reverse Strand	158	-23.6	2 22	208 230	21
24	Zika Reverse Strand	158	-20.63	2 22	4335 4355	20
24	Zika Reverse Strand	157	-24.1	2 19	6382 6406	19
24	Zika Reverse Strand	153	-17.82	2 18	76 98	16
24	Zika Reverse Strand	147	-18.91	3 21	6683 6708	21
24	Zika Reverse Strand	143	-18.67	2 22	319 347	26
25	Zika Reverse Strand	195	-51.21	2 20	552 572	18
25	Zika Reverse Strand	143	-29.05	2 20	1802 1822	18
26	Zika Reverse Strand	200	-54.08	2 21	22 43	19

## Sheet: Negative viRNA_Positive Strand
viRNA	Target	Score	Energy - kCal/Mol	viRNA interaction position	Target interaction position	Binding length
27	Zika Positive Strand	205	-45.51	2 22	24 46	20
28	Zika Positive Strand	200	-38.85	2 21	47 68	19
28	Zika Positive Strand	143	-10.97	3 21	6007 6029	19
29	Zika Positive Strand	200	-45.22	2 21	10721 10742	19

## Sheet: Negative viRNA_Negative Strand
viRNA	Target	Score	Energy - kCal/Mol	viRNA interaction position	Target interaction position	Binding length
28	Zika Reverse Strand	168	-21.17	2 21	9840 9861	19
28	Zika Reverse Strand	143	-17.14	2 17	1519 1541	16
29	Zika Reverse Strand	150	-29.19	2 21	2547 2567	19
