# Supplementary material for: Functional Mapping of AGO-Associated Zika Virus-Derived Small Interfering RNAs in Neural Stem Cells
Source: Front Cell Infect Microbiol. 2021 Feb 25;11:628887. doi: 10.3389/fcimb.2021.628887 (PMC7946837; doi:10.3389/fcimb.2021.628887)
Supplement: Supplementary file 4 [file Table_3.xlsx]

## Sheet: zz6_zz5
Vi-RNA	Star Position	End Position	Strandness	H41R	H41R (Reads Per 10 Million Sequenced Reads)	WT	WT (Reads Per 10 Million Sequenced Reads)	Normalized H41R/WT Ratio
1	2	31	+	83	25.0652	44	16.245	1.54295
2	78	126	+	33	9.96569	24	8.86091	1.12468
3	128	168	+	17	5.13384	9	3.32284	1.54502
4	355	383	+	32	9.6637	4	1.47682	6.54359
5	458	490	+	16	4.83185	3	1.10761	4.3624
6	728	760	+	16	4.83185	4	1.47682	3.2718
7	794	823	+	38	11.4756	11	4.06125	2.82564
8	1121	1156	+	10	3.01991	4	1.47682	2.04487
9	1266	1298	+	14	4.22787	6	2.21523	1.90855
10	2106	2157	+	15	4.52986	6	2.21523	2.04487
11	2372	2417	+	38	11.4756	22	8.1225	1.41282
12	2644	2671	+	7	2.11393	1	0.369204	5.72565
13	3050	3122	+	49	14.7975	11	4.06125	3.64359
14	3470	3510	+	16	4.83185	6	2.21523	2.1812
15	3723	3771	+	27	8.15374	8	2.95364	2.76058
16	4936	4965	+	9	2.71791	4	1.47682	1.84039
17	5007	5057	+	44	13.2876	13	4.79966	2.76844
18	5814	5841	+	19	5.73782	6	2.21523	2.59017
19	8236	8266	+	9	2.71791	2	0.738409	3.68077
20	8954	8981	+	16	4.83185	1	0.369204	13.0872
21	9185	9216	+	9	2.71791	5	1.84602	1.47231
22	9466	9498	+	7	2.11393	2	0.738409	2.86282
23	9530	9556	+	10	3.01991	3	1.10761	2.7265
24	9712	9752	+	21	6.3418	4	1.47682	4.29423
25	10233	10269	+	16	4.83185	2	0.738409	6.54359
26	10754	10787	+	17	5.13384	4	1.47682	3.47628
27	19	46	-	5	1.50995	9	3.32284	0.454416
28	52	79	-	20	6.03981	21	7.75329	0.778999
29	10721	10742	-	1	0.301991	3	1.10761	0.27265
